# Supplementary material for: The Complete Mitochondrial Genome of the Chicken Body Louse, Menacanthus cornutus, and Evolutionary Patterns of Extensive Gene Rearrangements in the Mitochondrial Genomes of Amblycera (Psocodea: Phthiraptera)
Source: Genes (Basel). 2022 Mar 16;13(3):522. doi: 10.3390/genes13030522 (PMC8950984; doi:10.3390/genes13030522)
Supplement: Supplementary file 1 [file genes-13-00522-s001.zip]

Archive with 1 entries (1 files):
- genes-1633830-supplementary.pdf
